# Supplementary material for: Genome-wide investigation and expression profiling of APX gene family in Gossypium hirsutum provide new insights in redox homeostasis maintenance during different fiber development stages
Source: Mol Genet Genomics. 2018 Jan 6;293(3):685–97. doi: 10.1007/s00438-017-1413-2 (PMC5948307; doi:10.1007/s00438-017-1413-2)
Supplement: Supplementary file 4 — Supplementary material 4 (XLSX 10 KB) [file 438_2017_1413_MOESM4_ESM.xlsx]

## Sheet: Sheet1
Table S1. Primers used in this work.
Primer name	Primer sequence	Production size (bp)
GhAPX1A/D sense	5'-TCCCTAACCTCACCTACGCT-3'	340
GhAPX1A/D anti-sense	5'-CCTTCCTTCTCTCCCGACA-3'
GhAPX2A sense	5'-CCGAATTGTTAAAACTTCGAACA-3'	291
GhAPX2A anti-sense	5'-CCAAATCAGTCAAATTGAACCTC-3'
GhAPX2D sense	5'-GGGTTCATTTCACCACCATCA-3'	260
GhAPX2D anti-sense	5'-GTGCTTTTATTCCATCTATGAACATC-3'
GhAPX3A/D sense	5'-CCTACATGATATCGCGTCCTATG-3'	159
GhAPX3A/D anti-sense	5'-TCCCCCCTAACTACAAACGA-3'
GhAPX4A/D sense	5'-GTGAAAACCAGAACAGGAGGG-3'	139
GhAPX4A/D anti-sense	5'-AAGCAACAATGTCTTTATCGCC-3'
GhAPX5A/D sense	5'-CAGCATCATATTGGCACAGAGTG-3'	273
GhAPX5A/D anti-sense	5'-GAAGTGGATCAGGGGCGTC-3'
GhAPX6A/D sense	5'-TCTGGTTCGTCTAGGGTGGC-3'	254
GhAPX6A/D anti-sense	5'-TCATTGGAATTTTGGGTCCC-3'
GhAPX7A sense	5'-TCCCTGTATCTGACCCCTCC-3'	184
GhAPX7A anti-sense	5'-GCAAGTAATTCCATGCCAACG-3'
GhAPX7D sense	5'-TCTTTGGGTTCAAAAATACCAG-3'	174
GhAPX7D anti-sense	5'-CTTTCTCTTCTTCCTCAGCCTATA-3'
GhAPX8A/D sense	5'-CATGCCAAACTTAGCAACCTT-3'	211
GhAPX8A/D anti-sense	5'-CTCTGCAATTCCAAACACTCG-3'
GhAPX9A/D sense	5'-TCCTCTCTCTCATCTCGCGC-3'	257
GhAPX9A/D anti-sense	5'-GCAGCCTTTCCCTTTGTTACTAC-3'
GhAPX10A sense	5'-CTGATGAGGATGCTTTCTTTGC-3'	121
GhAPX10A anti-sense	5'-AACCTAAAACGTCTGTGTAGGATTG-3'
GhAPX10D sense	5'-TTCTCCTTTCCGACCCTGTTT-3'	287
GhAPX10D anti-sense	5'-AAGGTAAAACGTCTTTGTAGGATTG-3'
GhAPX11A/D sense	5'-TTGACTGGAGAGAAGGATGGC-3'	257
GhAPX11A/D anti-sense	5'-CTGGAAGTAGACGGAATAGATGC-3'
GhAPX12A sense	5'-CCGTCCATTGGTTGACAAATA-3'	258
GhAPX12A anti-sense	5'-ACCTAAAACATCTGTGTCGTTGG-3'
GhAPX12D sense	5'-CCTTTCCGACCCTGTTTTCC-3'	153
GhAPX12D anti-sense	5'-GCTGGCTTCTTCCTATTTTTGC-3'
GhAPX13A/D sense	5'-ACAAGAAAGCCATTGAAAAGG-3'	254
GhAPX13A/D anti-sense	5'-AAAGTCAGCGTAAGAGATGATAGG-3'
GhUBQ sense	5'-GAAGGCATTCCACCTGACCAAC-3'	198
GhUBQ anti-sense	5'-CTTGACCTTCTTCTTCTTGTGCTTG-3'
