# Supplementary material for: Genome-wide investigation and expression profiling of APX gene family in Gossypium hirsutum provide new insights in redox homeostasis maintenance during different fiber development stages
Source: Mol Genet Genomics. 2018 Jan 6;293(3):685–97. doi: 10.1007/s00438-017-1413-2 (PMC5948307; doi:10.1007/s00438-017-1413-2)
Supplement: Supplementary file 5 — Supplementary material 5 (XLSX 19 KB) [file 438_2017_1413_MOESM5_ESM.xlsx]

## Sheet: Sheet1
Table S2. Sequences of 26 GhAPX genes.
Name	Sequence	Length
GhAPX1A	ATGACCAAGTGTTACCCAACTGTGAGCGAGGAATACCAGAAGTCAGTTGAAAAGGCCAAGAGGAAGCTCAGAGGTCTCATCGCTGAGAAGAACTGTGCTCCACTCATGCTCCGTTTAGCGTGGCACTCAGCTGGAACTTTTGATGTTAAGACCAAGACCGGAGGTCCATTCGGAACCATGAAGCATCCTGCTGAGCTCGCACATGCTGCTAACAACGGCCTAGATATCGCCGTCAGACTTCTCGAGCCGATCAAGGAGCAGTTCCCTAACCTCACCTACGCTGACTTCTATCAGCTTGCTGGTGTCGTTGCCGTTGAGATTACTGGTGGACCTGAAATTCCCTTCCATCCCGGAAGAGAGGACAAGCCTCACCCCCCTCCTGAGGGCCGTCTTCCTGAT…	753
GhAPX2A	ATGGCTGCCCCAGTAATGGACCCACAATACTTGAAAGAGATCGAAAAGGCTCGTCGAGACCTTCGTGCTCTTATCTCTAGCAACCAATGCGCCCCCATTATGCTTCGCTTGGCGTGGCACGATGCTGGAACTTACGATGCTAAAACCAAGACAGGGGGACCTAATGGTTCTATCAGACATGGTGATGAGTTACAACATGCTGCAAACAGTGGTCTCAAAAAAGCTGTTGATCTTTGTGAACAAGTAAAGGAAAGGCATCCTCAAATTACATACGCAGACCTTTACCAGCTTGCTGGAGTGGTTGCTGTTGAGGTCACCGGAGGTCCTACTATTGACTTTGTTCCAGGCAGGAAGGATTCAATGGCATCTCCTGAAGAAGGGCGCCTGCCTGATGCCAAT…	909
GhAPX3A	ATGGCGTTTCCAGTAGTCGATACCGAGTATCTCAAGGAGATCGATAAAGCTCGTCGAGACCTTCGCGCTCTCATCGCCTTGAAGAATTGCGCTCCTATCATGCTTCGCTTAGCGTGGCACGATGCTGGGACGTATGATGTGAGCACTAAAACCGGAGGTCCAAATGGCTCTATAAGGAATGAAGAAGAGTTCACTCATGGCGCCAATAGCGGCTTGAAAATCGCTATTGATTTTTGTGAGGAAGTGAAGGCTAAACATCCTAAAATTACGTATGCAGACCTATACCAGCTTGCTGGTGTTGTTGCTGTTGAAGTCACTGGAGGTCCTACCATTGACTTTGTACCTGGAAGAAAGGATTCAAACATTTGCCCCAGGGAAGGCCGACTTCCAGATGCTAAA…	867
GhAPX4A	ATGGCGAAGAAGTGCTACCCGACAGTGAGCGAAGAGTATAAAAAAGCAGTGCAGAAATGCAAGAGAAAGCTTCGGGGACTCATTGCCGAGAAGCATTGTGCTCCCATCATCCTCCGTTTAGCATGGCACTCAGCTGGAACATTCGATGTGAAAACCAGAACAGGAGGGCCGTTCGGGACGATCAAGCATCGGGATGAGCTCGCTCATGAAGCCAAACATAGCTGCTCTGATCATCTGAGAGAAGTGTTTGGGCACATGGGTCTTGGCGATAAAGACATTGTTGCTTTATCCTGTGGTCATACGCTGGGGAGGTGCCATAAGGAGCGTTCTGGGTTCGAGGGACCCTGGACTTCGAATCCTCTCATTTTTGATAACTCCTATTTCAAAGAACTTGTCAGT…	552
GhAPX5A	ATGGCGTTTCCTGTTGTCGATACCGAGTACCATAAGGAGATCGAGAAAGCTCGTCGCGACCTCCGCGCTCTTATCGCCTTCAACAACTGCGCTCCTATCATGCTTCGCTTAGCGTGGCACGATGCAGGGACTTACGATGTTAGCACCAAGACCGGTGGACCAAATGGCTCCATAAGGAATGAAGAAGAGTACTCTCATAGCTCCAATAACGGCTTGAAAATCGCTATTGATTTCTGTGAGGAAGTGAAGGCTAAACATCAAAAGATCACATATGCAGACCTATACCAGCTTGCAGGAGTTGTTGCTGTTGAAGTCACTGGAGGTCCTACTATTGACTTTGTACCAGGAAGAAAGGATTCAGACATTTGTCCGAAGGAAGGGCGACTTCCAAATGCTACA…	867
GhAPX6A	ATGGCAGATCCAGTAGTAGCATCACACCTGAGCTTAGTGCTCAAAGCTCCCCCCACTATTTCTTCGCCTTCCCATTCTTTACCGCAACAACACTCAAAGCCAATGGCTTCCTCTCTCAACAGCGCCGCCTCTTTGCGTCTCTTCGTTTCTTCATCTTCTTCCTCTTCCTCCGCCGCCGCTAGACTTTGTCTCCGTTCCACTTCCCTTTCTTTCTCTTCTTCTCTCAAATCCCTCGCTTTCTCTCCTCTTTCTCGCCACAAGAGGGGATCGGCTGTCAGTATGTCGAGTACCGGAGGGTTTAGCTCTGTAGCCAGTCCGAAATGCGCTGCTTCGGATCCTGATCAGTTGAAGAGTGCTAGAGAAGATATCAAGGAGCTTCTCAAATCCAAATTCTGCCAT…	1182
GhAPX7A	ATGAGGGTGTCTTTCCTTTCAACCACACCTTCTTTAGTTTCTCTCGTCCCTGTATCTGACCCCTCCCTCAATTCTCCCTCTATTGCTGCTACTAGATACCTCACTCGTCCTGTTGCTATTCGTTGTAGTAATAATAATACCCAATCTGTTGATATTTGTGGTGAATATGGTTTTCATCGTAGAGATGTTCTTAAGTGCATTGGAGCATCCGTTGGCATGGAATTACTTGCAAGTTCAGGATCATGGGTTGAAATGGCAAGTGCTGCTGATTTGATACAACGAAGACAACGGTCCGAGTTTCTCTCAAGTATTAAGGAAACCTTGGCTAAAGCTATGAAGGGAAACCCAGATCTTATCCCATCCATGCTAACTTTGGCATTGAATGATGCTATGACTTAT…	1068
GhAPX8A	ATGACTTCGTCTCTAGGCACCACCGCCTCTTCTCGAATCTTAGCATCTTCCTCCCCCGGAGTTCGACTTTCTCTCCATCCCCCCACCTCTTTTTCTCTCCTTTCTTTCTCTTCCTCTTTTAAGCCCTTCGCTTTCTCTCCATCTTCTCATTTCTCTTCCCACCAGAGGAGATCGGCAGTTAATGTGTCGAGTAGCAGAGGATTCGGCACAGTTGCAAGTCCGAAATGTGCAGCTTCGAATCCTGATCAGTTGAAGAGTGCTAGAGAAGATCTCAAGCAACTTCTCAACTCTCAGTTCTGCCATCCTATTCTGGTTCGCCTAGGATGGCATGATGCTGGTACCTACAACAAGAACATTGAGGAATGGCCACAAAGGGGTGGAGCGAATGGAAGTCTTAGG…	1167
GhAPX9A	ATGACGAGTTCATCAGCAACCTTAAGCTTCTCTTCATTTTCTTCAACCTCAGCCCTATCTTTATCTAAATTCAGATTCAAATTTCCCTCCTTTTCACGAACCTCCTCTCTCTCATCTCGCGCCAAGCCATTCACCGCTTCTTCTTCCACCACCACCCACAACATCTCAGGAGAAATTCGCCATTGCAGTTTGAGTAGGAGGAGAGGGCTGGCTTTTACTGCAACGCTACCGTTTCTTCTTCCTCTGCATGAATTTGTAGACTCTGTTGCCGCTAAGGCAGTTGAGTCAGGTTCAGGTCAAAGCGAGTATATGCGTATAAAGGAAGAGATAATTAAAGTAGTAACAAAGGGAAAGGCTGCTGGTGTTCTTCGTTTGGTATTTCATGATGCTGGAACCTAT…	960
GhAPX10A	ATGACCAAGTGTTACCCAACCGTTAGCGAGGAGTACCAAAACGCCGTTCAAAAGGCTAAGAGGAAGCTAAGAGGTCTCATTGCTGAGAAGAACTGTGCTCCACTCATGCTCCGTCTAGCGTGGCACTCAGCTGGAACTTTTGATGTCAAGACCAAGACCGGAGGTCCATTCGGAACCATGAAGCAACCTGCTGAGCTCGCTCATGCTGCTAACAACGGTCTCGATATTGCAGTCAGGCTTCTCGAGCCGATCAAGGAGCAGTTTCCTATCCTTTCATACGCTGACTTCTATCAGCTTGCTGGTGTTGTTGCTGTTGAGATCACCGGTGGGCCTGAAATTCCATTCCATCCTGGAAGAGAGGACAAGCCTCACCCACCACCTGAGGGTCGTCTTCCCAAT…	753
GhAPX11A	ATGACCAAGTGTTACCCAACTGTTAGCGAGGAGCACCAAAACGCCGTTCAAAAGGCTAAGAGAAAGCTAAGAGCTCTCATCGCTGAGAAGAACTGTGCTCCACTCATGCTCCGTCTAGCGTGGCACTCAGCTGGAACTTTTGATGTCAAGACCAAGACCGGAGGTCCATTCGGAACCATGAAGCAACCTGCTGAGCTCGCTCATGCTGCTAACAACGGTCTCGATATTGCAGTCAGGCTTCTCGATCCGATCAAGAGCAGCTCCCTATACTTTCATACGCTGACTTCTATCAGGTATCGGCTTGCTGGTGTTGGTGCTGTTGAGATCACCGGTGGACCTGAAATTCCCTTCCATCCTGGAAGAGAGGACAAGCCTCACCACCACCTGAGGGTCGTCTTC…	726
GhAPX12A	ATGGCACACTCTGGCCAAAGGGAGGAATATATATGGGATAGTGAAGAAGTGTGCTTGTGCTCTACCCGTGTCCATCGCGTGGCTTTCCTATCTTCATTTCTTCACACTCTCCGACGAAAGAGAAAAATGACCAAGTGTTACCCAACCGTTAGCGAGGACTACCAAAACGCCGTTCAAAAGGCTAAGAGGAAGCTAAGAGGTCTCATCGCTGAGAAGAACTGTGCTCCACTCATGCTCCGTCTAGCGTGGCACTCAGCTGGAACTTTTGATGTCAAGACCAAGACCGGAGGTCCATTCGGAACCATGAAGCAACCTGCTGAGCTCGCTCATGCTGCTAACAACGGTCTCGATATTGCAGTCAGGCTTCTCGAGCCGATCAAGGAGCAGCTTCCTATCCTT…	867
GhAPX13A	ATGGAGGTTATGCCTAAAAGTTATCCGGTCGTGAGCGAGGATTACAAGAAAGCCATTGAAAAGGCGAGGAGGAAGCTCAGAGGTCTCATCGCTGAGAAGAATTGTGCTCCGATCATGCTCCGTTTAGCGTGGCACTCAGCTGGAACTTTTGATTGGAAGACCAATACCGGAGGTCCTTTCGGTACCGTGAAGCATCCCGCTGAGCTTGCACACAAGGCTAACACCGGTCTCGATATTGCCATCAATCTTCTCGAGCCGATCAAAGAGCAGCTTCCTATCATCTCTTACGCTGACTTTTATCAGCTTGCCGGCGTCGTCGCTGTTGAGGTCACCGGTGGACCTGAAATTCCGTTCCATCCCGGAAGACCGGACAAGGAGGAAGTACCACCTGAGGGCCGT…	762
GhAPX1D	ATGACCAAGTGTTACCCAACTGTGAGCGAGGAATACCAGAAGTCAGTTGAAAAGGCTAAGAGGAAGCTCAGAGGTCTCATCGCTGAGAAGAACTGTGCTCCACTCATGCTCCGTCTAGCGTGGCACTCAGCTGGAACTTTTGATGTTAAGACCAAGACAGGAGGTCCATTCGGAACCATGAAGCATCCTGCTGAGCTCGCACATGCTGCTAACAACGGCCTTGATATCGCCGTCAGACTTCTCGAGCCGATCAAGGAGCAGTTCCCTAACCTCACCTACGCTGACTTCTATCAGCTCGCTGGTGTCGTCGCCGTTGAGATTACTGGTGGACCTGAAATTCCCTTCCATCCCGGAAGAGAGGACAAGCCTCACCCACCACCTGAGGGCCGTCTTCCTGAT…	753
GhAPX2D	ATGGCTGCCCCAGTAATGGACCCACAATACTTGAAAGAGATCGAAAAGGCTCGTCGAGACCTTCGTGCTCTTATCTCTAGCAACCAATGCGCCCCCATTATGCTTCGCTTGGCGTGGCACGATGCTGGAACTTACGATGCTAAAACCAAGACAGGGGGACCTAATGGTTCTATCAGACATGGTGATGAGTTACAACATGCTGCAAACAGTGGTCTCAAAAAAGCTGTTGATCTTTGTGCAGAACAAGTAAAGGAAAGGCATCCTCAAATTACATATGCAGACCTTTACCAGCTTGCTGGAGTGGTTGCTGTTGAGGTCACTGGAGGTCCTACTATTGACTTTGTTCCAGGCAGGAAGGATTCAATGGCATCTCCTGAAGAAGGGCGCCTGCCTGATGCC…	912
GhAPX3D	ATGGCGTTTCCAGTAGTCGATACCGAGTATCTCAAGGAGATCGATAAAGCTCGTCGAGACCTTCGCGCTTTCATCGCCTTGAAGAACTGCGCTCCTATCATGCTTCGCTTAGCGTGGCACGATGCCGGGACGTATGATGTGAGTACTAAAACCGGAGGTCCAAATGGCTCTATAAGGAATGAAGAAGAGTTCACTCATGGCGCCAATAGCGGCTTGAAAATCGCTATTGATTTTTGTGAGGAAGTGAAGGCTAAACATCCTAAAATTACGTATGCTGACCTATACCAGCTTGCTGGTGTTGTTGCTGTTGAAGTCACTGGAGGTCCTACCATTGACTTTGTACCTGGAAGAAAGGATTCAAACATTTGCCCCAGGGAAGGCCGACTGCCAGATGCTAAA…	867
GhAPX4D	ATGGCGAAGAAGTGCTATCCGACAGTGAGCGAAGAGTATAAAAAAGCAGTGCAGAAATGCAAGAGAAAGCTTCGGGGACTCATTGCCGAGAAGCACTGTGCTCCCATCATCCTCCCTGGAACATTCGATGTGAAAACCAGAACAGGAGGGCCGTTCGGGACGATCAGGCATCGGGATGAGCTCGCTCATGAAGCCAACAGCGGTCTCGACATAGCTGTTAGGCTTTTAGAACCCGTTAAGGAACAGTTCCCCATACTGTCTTACGCAGATTACTACCAGTTGGCTGGAATTGTTGCTGTTGAAGTTACGGGAGGGCCTGAAATTCCTTTCCACCCTGGGAGACCGGACAAAAATGAACCACCTCCAGAGGGTCGTCTGCCACAGGCCACCAACGGCTCT…	723
GhAPX5D	ATGCCGTTCCCTGTTGTCGATACCGAGTACCATAAGGAGATCGAGAAAGCTCGTCGCGACCTCCGCGCTCTCATCGCCTTCAACAACTGCGCTCCTATCATGCTTCGCTTAGCGTGGCACGATGCAGGGACTTACGATGTCAGCACCAAGACCGGTGGACCAAATGGCTCCATAAGGAATGAAGAAGAGTACACTCATGGCTCCAATAACGGCTTGAAAATCGCTATTGATTTCTGTGAGGAAGTGAAGGCTAAACATCACAATATCACATATGCAGACCTATACCAGCTTGCAGGAGTTGTTGCTGTTGAAGTCACTGGAGGTCCCACTATTGACTTTGTACCAGGAAGAAAGGATTCAGACATTTGTCCGAAGGAAGGGCGACTTCCAAATGCTACA…	867
GhAPX6D	ATGGCAGATCCAGTAGTAGCATCACACTTGAGCTTAGTGCTCAAAGCTCCCCCCACTATTTCTTCGCCTTCCCAATTTTTACTGCAACAACACTCAAAGCCAATGGCTTCCTCTCTCAATAGCGCCGCCTCTTTGCGTCTCTTCGCTTCTTCATCTTCTTCCTCTTCCTCCGCCGCCGCTAGACTTTCTCTCCGTTCCACTTCCCTTTCTTTCTCTTCTTCTCTCAAATCCCTCGCTTTCTCTACTCTTTCTCGCCACAAGAGGGGATCGGCTGTCAGTGTGTCGAGTACCGGAGGGTTTAGCTCTGTAGCCAGTCCGAAATGCGCTGCTTCGGATCCTGATCAGTTGAAGAGTGCTAGAGAAGATATCAAGGAGCTTCTCAAATCCAAATTCTGCCAT…	1218
GhAPX7D	ATGAGGGTGTCTTTCCTTTCAACCACACCTTTAGTTTCTCTCGTCCCTGTCTCTGACCCTTCTCTCAATTCTCCCTCTATTGCTGCTACTAGATACCTCACTCGTCCTGTTGCTATTCGTTGTAGTAATAATAATACCCAATCTGTTGATGTTTGTGGTGAATATGGTTTTCATCGTAGAGATGTTCTTAAGTGCATTGGAGCATCCGTTGGCATGGAATTACTTGCAAGTTCAGGATCATGGGTTGAAATGGCAAGTGCTGCTGATTTGATACAACGAAGACAACGGTCCGAGTTTCTCTCAAGTATTAAGGAAACCTTGGCTAAAGCTATGACGGGAAACCCAGATCTTATCCCATCCATGCTAACTTTGGCATTGAATGATGCTATGACTTATGAC…	1065
GhAPX8D	ATGACTTCGTCTCTAGGCAACACCGCCTCTTCTCGAATCTCAGCATCTTCCTCCCCCGGAGTTCGACTTTCTCTCCATCCCCCCTCCTCTTTTTCTCTCCTTTCTTTCTCTTCCTCTTTTAAGCCCTTCGCTTTCTCTCCTCTATCTTCTCATTTCTCTCCCCACCAGAGGAGATCGGCAGTTAATGTGTCGAGTAGCAGAGGATTCGGCACAGTTGCAAGTCCGAAATGTGCAGCTTCGAATTCTGATCAGTTGAAGAGTGCTAGAGAAGATCTCAAGCAACTCCTCAACTCTCAGTTCTGCCATCCTATTCTGGTTCGCCTAGGATGGCATGATGCTGGTACCTACAACAAGAACATTGAGGAATGGCCACAAAGGGGTGGAGCGAATGGAAGTCTT…	1353
GhAPX9D	ATGACGAGTTCATCAGCAACCTTAAGCTCCTCTTCATTTTCTTCAACCTCAGCCCTATCTTCATCTAAATTCAGATTCAAATTTCCCTCCTTTTCACGAACCTCCTCTCTCTCATCTCGCGCCAAGCCATTCACCGCTTCTTCTTCCACCACCACCCACAACATCTCAGGAGAAATTCGCCATTGCAGTTTGAGTAGGAGGAGAGGGCTGGCTTTTACTGCAACGCTACCGTTTCTTCTTCCTCTGCATGAATTTGTAGACTCTGTTGCCGCTAAGGCAGTTGAGTCAGGTTCGGGTCAAAGCGAGTATCTGCGTATAAAGGAAGAGATAATTAAAGTAGTAACAAAGGGAAAGGCTGCTGGTGTTCTTCGTTTGGTATTTCATGATGCTGGAACCTAT…	1008
GhAPX10D	ATGACCAAGTGTTACCCAACCGTTAGCGAGGAGTACCAAAACGCCGTTCAAAAGGCTAAGAGGAAGCTAAGAGGTCTCATCGCTGAGAAGAACTGTGCTCCACTCATGCTCCGTCTAGCGTGGCACTCAGCTGGAACTTTTGATGTCAAGACCAAGACCGGAGGTCCATTCGGAACCATGAAGCAACCTGCTGAGCTCGCTCATGCTGCTAACAACGGTCTCGATATTGCAGTCAGGCTTCTCGAGCCGATCAAGGAGCAGTTCCCTATCCTTTCATACGCTGACTTCTATCAGCTTGCTGGTGTTGTTGCTGTTGAGATCACCGGTGGGCCTGAAGTTCCATTCCATCCTGGAAGAGAGGACAAGCCTCACCCACCACCTGAGGGTCGTCTTCCCAAT…	741
GhAPX11D	ATGACCAAGTGTTACCCAACTGTTAGCGAGGAGTACCAAAACGCCGTTCAGAAGGCTAAGAGGAAGCTAAGAGCTCTCATCGCTGAGAAGAACTGTGCTCCACTGATGCTCCGTCTAGCGTGGCACTCAGCTGGAACTTTTGATGTCAAGACCAAGACCGGAGGTCCATTCGGAACCATGAAGCAACCTGCTGAGCTCGCTCATGCTGCTAACAACGGTCTCGATATTGCAGTCAGGCTTCTCGAGCCGATCAAGGAGCAGTTCCCTATCCTTTCATACGCTGACTTCTATCAGCTTGCTGGTGTTGTTGCTGTTGAGATCACCGGTGGACCTGAAGTTCCCTTCCATCCTGGAAGAGAGGACAAGCCTCACCCACCACCTGAGGGTCGTCTTCCCAAT…	738
GhAPX12D	ATGGCACACTCTGGCCAAAGGGAGGAATATAAATGGGAGAGTGAAGAAGTGTGCTTGTGCTCAACTCGTGTCCATCGCGTGGCTTTCCTATCTTCATTTCTTCACACTCTCCGACGAAAGAGAAAAATGACCAAGTGTTACCCAACCGTTAGCGAGGAGTACCAAAACGCCGTTCAAAAGGCTAAGAGGAAGCTAAGAGGTCTCATCGCTGAGAAGAACTGTGCTCCACTCATGCTCCGTCTAGCGTGGCACTCAGCTGGAACTTTTGATGTCAAGACCAAGACCGGAGGTCCATTCGGAACCATGAAGCAACCTGCTGAGCTCGCTCATGCTGCTAACAACGGTCTCGATATTGCAGTCAGGCTTCTCGAGCCGATCAAGGAGCAGTTCCCTATCCTT…	879
GhAPX13D	ATGGAGGTTATGCCTAAAAGTTATCCGGTCGTGAGCGAGGATTACAAGAAAGCCATTGAAAATGCGAGGGGGAAGCTCAGAGGTCTCATCGCTGAGAAGAATTGTGCTCCGATCATAGTCCGTTTAGCGTGGCACTCAGCTGGAACTTTTGATTGGAAGACCAATACCGGAGGTCCGTTCGGTACCATGAAGCATGCCGCTGAGCTTGCACACAAGGCTAACACCGGTCTCGATATTGCCATCAATCTTCTCGAGCCGATCAAAGAGCAGTTTCCTATCATCTCTTACGCAGACTTTTATCAGCTTGCCGGCGTCGTCGCTGTTGAGGTCACCGGTGGACCTGAAATTCCGTTCCATCCCGGAAGACCGGACAAGGAGGAAGTACCACCTGAGGGCCGT…	750
