# Supplementary material for: Genome-wide investigation and expression profiling of APX gene family in Gossypium hirsutum provide new insights in redox homeostasis maintenance during different fiber development stages
Source: Mol Genet Genomics. 2018 Jan 6;293(3):685–97. doi: 10.1007/s00438-017-1413-2 (PMC5948307; doi:10.1007/s00438-017-1413-2)
Supplement: Supplementary file 6 — Supplementary material 6 (XLSX 12 KB) [file 438_2017_1413_MOESM6_ESM.xlsx]

## Sheet: Sheet1
Table S3. Detailed information of orthologs pairs of GhAPXs.
	Gene name	Identity	Chromosomal location ChrNo.	Genomic length (bp)	Intron	Exon	Subcellular location
			(Orientation: start-end)
Paralogous 1	GhAPX1A	98.67	A-Chr5 (+): 8607073-8608956	1883	8	9	Cytoplasmic
	GhAPX1D		D-Chr5 scaffold4074(+): 76982-78848	1866	8	9	Cytoplasmic
Paralogous 2	GhAPX2A	98.03	A-Chr2 (-): 82884707-82887518	2811	8	9	Cytoplasmic
	GhAPX2D		D-Chr3 (+): 531888-534705	2817	8	9	Cytoplasmic
Paralogous 3	GhAPX3A	98.5	A-Chr3 (-): 99201877-99205979	4102	8	9	Cytoplasmic
	GhAPX3D		D-Chr2 (-): 66344682-66348942	4260	8	9	Cytoplasmic
Paralogous 4	GhAPX4A	57.68	A-Chr4 (-): 44645540-44646987	1447	5	6	Cytoplasmic
	GhAPX4D		D-Chr4 (-): 36784560-36786018	1458	7	8	Cytoplasmic
Paralogous 5	GhAPX5A	97.69	A-Chr1 (-): 87059677-87066826	7149	8	9	Cytoplasmic
	GhAPX5D		D-Chr1 (-): 51431707-51437024	5317	8	9	Cytoplasmic
Paralogous 6	GhAPX6A	93.1	A-Chr5 scaffold1211(-): 122462-125928	3466	10	11	Periplasmic
	GhAPX6D		D-Chr5 (-): 21543390-21547747	4357	10	11	Periplasmic
Paralogous 7	GhAPX7A	97.94	A-Chr6 (+): 3359345-3362445	3100	10	11	OuterMembrane
	GhAPX7D		D-Chr6 (+): 3309388-3312878	3490	10	11	OuterMembrane
Paralogous 8	GhAPX8A	82.34	A-Chr6 (-): 6376778-6380906	4128	10	11	Periplasmic
	GhAPX8D		D-Chr6 (-):5889650-5894261	4611	12	13	Periplasmic
Paralogous 9	GhAPX9A	90.77	A-Chr6 scaffold1353 (+): 45925-48581	2656	8	9	OuterMembrane
	GhAPX9D		D-Chr6 (-): 22550424-22553640	3216	9	10	OuterMembrane
Paralogous 10	GhAPX10A	96.81	A-Chr8 (-): 97409160-97411219	2059	8	9	Cytoplasmic
	GhAPX10D		D-Chr8 (-): 59783046-59784995	1949	7	8	Cytoplasmic
Paralogous 11	GhAPX11A	88.46	A-Chr8 (-): 97440700-97442620	1920	7	8	Cytoplasmic
	GhAPX11D		D-Chr8 (-): 59804611-59806683	2072	8	9	Cytoplasmic
Paralogous 12	GhAPX12A	96.13	A-Chr8 (+): 97442829-97446411	3582	9	10	Cytoplasmic
	GhAPX12D		D-Chr8 (+): 59806893-59810058	3165	10	11	Cytoplasmic
Paralogous 13	GhAPX13A	94.62	A-Chr13 (+): 79484281-79487307	3026	8	9	Cytoplasmic
	GhAPX13D		D-Chr13 (+): 60076810-60079762	2952	7	8	Cytoplasmic
