# Supplementary material for: Genome-wide investigation and expression profiling of APX gene family in Gossypium hirsutum provide new insights in redox homeostasis maintenance during different fiber development stages
Source: Mol Genet Genomics. 2018 Jan 6;293(3):685–97. doi: 10.1007/s00438-017-1413-2 (PMC5948307; doi:10.1007/s00438-017-1413-2)
Supplement: Supplementary file 7 — Supplementary material 7 (XLSX 10 KB) [file 438_2017_1413_MOESM7_ESM.xlsx]

## Sheet: Sheet1
Table S4. Putative cis-element sequences in promoter regions of GhAPX genes.
*N—A, C, G or T; K—G or T; M—A or C; R—A or G; W—A or T; Y—C or T
Classification	Symbol	Cis-element	Sequence*	Description
Transcription initiation	T	TATA box	TAATA	Core cis-element influenced the efficiency of transcription in eucaryote
	C	CAAT box	CCAAT	Common cis-element in eukaryotic promoter and enhancer regions
Phytohormone responsiveness	A	ABRE	TACGTG	Abscisic acid (ABA)-responsive element
	E	ERE	AWTTCAAA	Ethylene-responsive element
	G	GARE	WAACAR	Gibberellin-responsive element
	P	P-box	CCTTTTG	Gibberellin-responsive element
	M	TGACG-motif	TGACG	cis-regulatory element involved in the MeJA-responsiveness
	U	TGA-element	AACGAC	Auxin-responsive element
Stress responsiveness	L	LTR	CCGAAA	cis-acting element involved in low-temperature responsiveness
	D	MBS	YAACTG	MYB binding site involved in drought-inducibility
	N	MRE	AACCTAA	MYB binding site involved in light responsiveness
	H	HSE	AAAAAATTTC	Heat shock-responsive element
	Q	TC-rich	RTTTTCTYMM	cis-element involved in defense and stress responsiveness
	R	G-box	CACGWN	cis-regulatory element involved in light responsiveness
	I	I-box	GATAWGR	Part of a light responsive element
	K	W box	TTTGACC	WRKY protein-specific binding site, responsive to pathogen infection
